# Supplementary material for: Steroid receptor coactivator TAIMAN is a new modulator of insect circadian clock
Source: PLoS Genet. 2023 Sep 8;19(9):e1010924. doi: 10.1371/journal.pgen.1010924 (PMC10511111; doi:10.1371/journal.pgen.1010924)
Supplement: S1 Table — (XLSX) [file pgen.1010924.s002.xlsx]

## Sheet: Figure 2A
control (intact)	control (lacZ dsRNA)	tai fr #1 dsRNA	tai fr #2 dsRNA	tai fr #3 dsRNA	control (intact)	control (lacZ dsRNA)	tai-iso-C dsRNA	tai-E21 dsRNA	tai-E23-24 dsRNA	tai-E22-24 dsRNA	tai fr #3 dsRNA
24.8333	23.0833	26.75	28	28.9167	23.67	23.67	24.58	25.67	28.25	26.67	29.08
23.5	23.8333	24.5833	27.5	28.5	23.83	23.75	23.92	25.75	27.42	26.25	27.25
23.6667	23	26.8333	27.75	27.25	23.75	24.25	23.67	26.42	30	29	28.5
22.9167	23.9167	27.25	27.5833	26.1667	24.08	24.08	25.17	27	27.42	27.42	29.67
22.9167	24.8333	25.8333	27.6667	28.8333	23.92	23.83	23.25	24.75	25.67	26.83	29
24.75	24.6667	27.9167	27	28	23.17	22.75	23.25	27.92	28.25	27.25	29.33
24.6667	24.25	29.1667	25.9167	28.25	24.58	23.08	23.33	25.42	28.67	28.5	27.17
23.75	24.5	25.9167	28.25	28.8333	23.5	23.33	25.17	27.33	26.08	27.08	29
25	24.9167	28.4167	27.9167	28.0833	23.92	25.75	23.75	27.17	26.92	28.08	27.5
21.3333	24.25	28.4167	27.0833	28.25	22.92	23.92	23.42	26.92	28.83	28.17	28.58
24.25	25.1667	27.8333	27.5833	29.3333	24.92	22.5	23.83	24.58	28.42	26.92	27.92
23.3333	23.8333	27.5	26.0833	27.8333	24	24.58	25	25.67	26.75	25.33	29.42
23.75	24.6667	28.25	26.9167	28	24.17	24.83	23.92	25.75	26.92	27.17	30.17
24.9167	23.75	29.4167	27.5833	27	24	23.83	24.67	26	25.25	26.92	27.83
23.0833	26.1667		27	27.8333	22.83	23.92	24.83	25.83	25.92	25.42	27.58
23.8333	23.8333		27.25	28.8333	24.33	23.17	24.92	25.42		25.58	29.75
24.1667	23.75		27	28.0833	24.75	26	23.5				28.33
24	23.8333		26.9167	28.6667	22.83	23.25	23.83				29.33
24.25	23.9167		27.1667	27.6667	23.83	20.5	23.25
23.8333	23.9167		29.25	29.4167	25.17	23.75	23.92
24.25	23.9167		28.8333	26.5	24.08	24.25
23.9167	24.5		26.8333	26.5	23.25	23.83
24.9167	23.8333		27.25	29.25	23.33	23
24	24		28.0833	28.75	23.75	26.17
24.5	23.75		25.5833	28.0833	24.33	24.75
23.6667	24.0833		27.9167		24	24.92
25.6667	23.5		28.3333		25	24.08
23.75	22.75		27.5		22.83	24.25
23.5	23.5833				24.33	25.58
23.4167	23.6667				24.67	26
24	24.5833				24.25	23.92
25.3333	23.75				23.25	23.25
24.5833	24.4167				24.08	24.67
23.5833	24.3333				26	26.25
24.5	24.5				23.67	24.42
22.5	24.4167				25.08	23.92
25.1667	24.5				21.83	24.17
24.1667					24.33	24.25
24.5					23.67	23.92
24.0833					22.5	24.17
22.5833					24	24.17
24.4167					24	23.5
22.1667					23.58	23.83
25.8333					23.5	23.75
25.5833					22.33	24.75
					23.67	24.42
					22.92	23.67
					23.83	24.5
						23.17
						24.67
						24.92

## Sheet: Figure 2B
control (intact)	Met dsRNA	control (intact)	EcR fr #1 dsRNA	EcR fr #2 dsRNA	usp fr #1 dsRNA	usp fr #2 dsRNA
23.1667	24.0833	24.1667	24.4167	24.5	23.75	24.75
24.75	23.4167	23.9167	23.4167	23.5	23.4167	24
23.9167	24.5	22.9167	23.6667	24.25	24.25	24.6667
23.9167	23.8333	23.25	25.1667	23.3333	24.1667	24.25
22.3333	22.75	22.8333	22.75	24.1667	23.5	25.4167
22.5833	23.9167	22.6667	26.0833	24.4167	25	23.8333
24.5833	23.8333	23.25	24.5	24.4167	22.1667	24.25
23.5833	24.5	24	23.4167	23.75	23.9167	24.0833
24.25	25.3333	24.5833	23.3333	25.1667	24.3333	24.0833
24.1667	24.1667	24.5	24.25	24.9167	24.4167	24.9167
23.5833	23.1667	23.6667	24.6667	25.25		24.5
23.9167	24.1667	23.5	23.5833	24.1667
23.9167	23.8333	25.3333	24.25
24.9167	24.8333	23.9167	24
	24.6667	24	24.1667
	22.1667	24	23.75
	24.8333	24
	24.4167	23.8333
	23.9167	24.5833
		22.6667
		24.5

## Sheet: Figure 2C
control (intact)	anesthetized (in H2O)	sham	CAex	control (intact)	control (lacZ dsRNA)	spo dsRNA	shd dsRNA
23.3333	24.25	22.9167	25.4167	23.25	22.1667	24.6667	23.6667
23.3333	24.0833	22.3333	24.3333	24	23.25	23	24.8333
22.1667	23.5	24.5	24.5	24.5833	22.75	23.6667	24.5833
24.4167	23.6667	23.5833	24.0833	24.5	23.9167	24.9167	23.5833
23.5833	24.25	23.8333	24.5833	24.25	23.8333	24.8333	24.0833
23.75	24.6667	24.6667	23.75	24.9167	23.9167	24.75	23.6667
23.1667		23.0833	23.75	23.1667	23.9167	24.3333	23.25
22.75		23.8333	24.0833	23.0833	24.6667	24.5833	24.4167
22.9167		24.0833	23.1667	23.9167		24.25	25.6667
23.5		23.5833	24.5	24.5833		24.1667	24.9167
23.6667		24.1667	24.5	24.8333		24.25	23.8333
23.3333		24	24	23.8333		23.1667	22.8333
		23.9167	24.1667	22.3333		23.4167
		23.5	24.1667	23.6667		22.6167
		24.0833	24	24.5		24.0833
		24.0833	24.75	23.6667		21.75
		23.5	24.4167	25.25		23.6667
		24.0833	23.5833	24.25
		23.6667	23.8333
		22.9167	24.0833
		23.6667	24.3333
		23.5	24.3333
		23.3333	24.5
			23.6667
			23.75
			23.5833

## Sheet: Figure 2D
acetone	anesthetized (CO2)	0.4 ug meth.	control (intact)	5 % EtOH	0.9 ug 20E	control (intact)	0.4 % EtOH	1 ng PonA	control (intact)	4 % EtOH	10 ng PonA	control (intact)	5 % EtOH	1 ug MakiA
24.8333	23.9167	23.75	24.0833	24	24.6667	24.4167	26	24.5	22.9167	22.9167	23.75	22.9167	25	23.0833
24.8333	23.4167	24.0833	24.3333	24.4167	23.8333	24.25	24	24.5	23.8333	24.25	24	23.5833	25.3333	23.25
23.6667	23.75	24	23.4167	24.8333	23.9167	24.5833	24	24.1667	23.0833	25.3333	24.75	25.4167	24.5833	23.75
24.75		25.1667	23.9167	25.4167	24.3333	24.4167	24.5	25.1667	25.4167	25.4167	26.1667	23.3333	24.25	24.3333
24.75		24.0833			24.5	24.5833	25.25	25.0833	23.5	25	24			24.25
23.9167		24.8333			24.9167	23.6667	25.75	23.25	24.1667	24.5	22.6667
24.8333		25.6667			25.6667	25.25	24.75	26.6667	24.8333	23	25.75
23.5833		24.75			23.5	23.4167	23.5	24.4167	23.3333		24.4167
22.8333		22.75			24.8333	24.5833	24.8333	24.6667	24.5		25.8333
24.6667		24.25			24.9167	25.3333	24	23.4167	25.9167		25.3333
		24.3333				24.5		24.5833	25.5
		24.5				24.5		23.5833	26.0833
		22.6667				23.6667		24.8333	23.8333
		23.8333
		24
		24.1667
		25
		24.0833
		24.0833
		24.1667
		24.5833
		24.0833
