# Supplementary material for: Steroid receptor coactivator TAIMAN is a new modulator of insect circadian clock
Source: PLoS Genet. 2023 Sep 8;19(9):e1010924. doi: 10.1371/journal.pgen.1010924 (PMC10511111; doi:10.1371/journal.pgen.1010924)
Supplement: S2 Table — (XLSX) [file pgen.1010924.s003.xlsx]

## Sheet: Figure 4A
control (intact)	E75 fr #1 dsRNA day 1-7	E75 fr #2 dsRNA day 1-7	control (intact)	E75 fr #1 dsRNA day 8-14	E75 fr #2 dsRNA day 8-14
23.75	23.75	23.75	23.75	24.5	29.0833
23.1667	24	24.25	23.6667	25.0833	24.0833
24.0833	23.4167	24.5	23.25	24.25
22.8333	22.8333	25	23.5833	23.6667
24.0833	23.5	24.0833	22.9167	23.6667
22.6667	23.75	24.5833	25.3333	25.6667
24.8333	24.1667	25	23.1667	23.5833
22.75	23.75	24.3333	23.25	23.25
23.3333	24.1667	24.25	23	26.25
24.4167	24	24.1667	24.5	23.0833
23.5833	24.5833	24.25	24.75
23.9167	25	25.75	23.0833
24	23.75	23.5833	24.75
23.333	23.4167	24.8333	24.5
23	23.8333	25.5	23.8333
24.0833	24.0833	23.5833	25.8333
22.8333	24.25	25.4167
24.9167	24.5
25.4167	23.9167
23.4167	23.33
	23.25

## Sheet: Figure 4B
control (intact)	control (lacZ dsRNA)	ab dsRNA	yki dsRNA
23.6667	22.9167	23.9167	25
24.25	23.4167	25.1667	24.25
24.4167	22.9167	24	23.0833
23.8333	23.0833	25.1667	23.5
22.8333	24.1667	24.0833	23.6667
23.3333	23.5833	24.9167	23.5833
23.3333	23	24.5833	24.1667
24.25	24.5833	24	23.6667
23.1667	24.8333
24.4167	23.75
24.8333
23.0833

## Sheet: Figure 4C
control (intact)	control (lacZ dsRNA)	Hr51 dsRNA	control (intact)	control (lacZ dsRNA)	Hr3 dsRNA
24.5	23.9167	23.9167	23.9167	23.8333	24.4167
24.6667	24.4167	25.3333	23.8333	24	23.75
23.6667	24.1667	23.1667	24.0833	23.5	24.25
24.25	22.3333	25	24.4167	24.25	23.4167
23.8333	23.9167	24.25	23.8333	23.5	23.8333
22.25	25.4167	23.75	23.75	23.0833	24.25
24.3333	23.5833	25	25	23.4167	23.1667
25	22.9167	24.0833	23.8333	24.25	23.6667
24.0833	24.3333	25.8333	23.9167	23.5	23.9167
23.25	24.0833		24	23.75	23.1667
23.9167			23.75	23.0833	24.0833
23.75			24.25	23.4167	23.25
23.75			24.0833	24.25
23.5833			24	23.8333
23.9167			23.75	24.4167
