# Supplementary material for: Steroid receptor coactivator TAIMAN is a new modulator of insect circadian clock
Source: PLoS Genet. 2023 Sep 8;19(9):e1010924. doi: 10.1371/journal.pgen.1010924 (PMC10511111; doi:10.1371/journal.pgen.1010924)
Supplement: S3 Table — (XLSX) [file pgen.1010924.s004.xlsx]

## Sheet: Figure 7C
control (intact)	control (lacZ dsRNA)	tai fr #1 dsRNA	tai fr #2 dsRNA
24.25	24.0833	25.5	25.9167
24.25	24.0833	26.3333	26.25
24.75	24.75	26.9167	25.6667
24.3333	24.4167	27.25	25.9167
24.25	24	27.25	26.4167
24.0833	23.8333	27.0833
24.5	24.25	25.9167
24.0833	24.1667	26.9167
24.0833	24.3333	27.0833
23.8333	24	26.9167
23.9167	23.5	27.0833
24.1667	23.75
24.1667	23.5833
23.6667	23.6667
24.0833	23.9167
24.25
24.25
24.3333
23.8333
24.1667
23.75
