# Supplementary material for: Steroid receptor coactivator TAIMAN is a new modulator of insect circadian clock
Source: PLoS Genet. 2023 Sep 8;19(9):e1010924. doi: 10.1371/journal.pgen.1010924 (PMC10511111; doi:10.1371/journal.pgen.1010924)
Supplement: S4 Table — (XLSX) [file pgen.1010924.s005.xlsx]

## Sheet: Figure 2A
	ANOVA summary										ANOVA summary
	F	157.4									F	98.21
	P value	<0.0001									P value	<0.0001
	P value summary	****									P value summary	****
	Significant diff. among means (P < 0.05)?	Yes									Significant diff. among means (P < 0.05)?	Yes
	R squared	0.8138									R squared	0.769
	ANOVA table	Sum of Squares	df (degrees of freedom)	Mean Square	F (DFn, DFd)	P value					ANOVA table	Sum of Squares	df (degrees of freedom)	Mean Square	F (DFn, DFd)	P value
	Treatment (between columns)	489.3	4	122.3	F (4, 144) = 157.4	P<0.0001					Treatment (between columns)	525.8	6	87.63	F (6, 177) = 98.21	P<0.0001
	Residual (within columns)	111.9	144	0.7774							Residual (within columns)	157.9	177	0.8923
	Total	601.2	148								Total	683.7	183
	Dunnett's multiple comparisons test	Mean Diff.	95.00% Confidence Interval of diff.	Below threshold?	Summary	Adjusted P Value					Dunnett's multiple comparisons test	Mean Diff.	95.00% Confidence Interval of diff.	Below threshold?	Summary	Adjusted P Value
	control (intact) vs. control (lacZ dsRNA)	-0.08298	-0.5715 to 0.4056	No	ns	0.9846					control (intact) vs. control (lacZ dsRNA)	-0.2768	-0.7777 to 0.2242	No	ns	0.5659
	control (intact) vs. tai fr #1 dsRNA	-3.405	-4.079 to -2.731	Yes	****	<0.0001					control (intact) vs. tai-iso-C dsRNA	-0.2209	-0.8838 to 0.4421	No	ns	0.9242
	control (intact) vs. tai fr #2 dsRNA	-3.39	-3.920 to -2.860	Yes	****	<0.0001					control (intact) vs. tai-E21 dsRNA	-2.262	-2.981 to -1.543	Yes	****	<0.0001
	control (intact) vs. tai fr #3 dsRNA	-4.084	-4.633 to -3.535	Yes	****	<0.0001					control (intact) vs. tai-E23-24 dsRNA	-3.547	-4.283 to -2.810	Yes	****	<0.0001
											control (intact) vs. tai-E22-24 dsRNA	-3.199	-3.918 to -2.480	Yes	****	<0.0001
	Test details	Mean 1	Mean 2	Mean Diff.	Standard Error of diff.	n1	n2	q	DF		control (intact) vs. tai fr #3 dsRNA	-4.796	-5.484 to -4.107	Yes	****	<0.0001
	control (intact) vs. control (lacZ dsRNA)	24.03	24.11	-0.08298	0.1957	45	37	0.4241	144
	control (intact) vs. tai fr #1 dsRNA	24.03	27.43	-3.405	0.2698	45	14	12.62	144		Test details	Mean 1	Mean 2	Mean Diff.	Standard Error of diff.	n1	n2	q	DF
	control (intact) vs. tai fr #2 dsRNA	24.03	27.42	-3.39	0.2122	45	28	15.97	144		control (intact) vs. control (lacZ dsRNA)	23.84	24.11	-0.2768	0.19	48	51	1.457	177
	control (intact) vs. tai fr #3 dsRNA	24.03	28.11	-4.084	0.2199	45	25	18.57	144		control (intact) vs. tai-iso-C dsRNA	23.84	24.06	-0.2209	0.2514	48	20	0.8786	177
											control (intact) vs. tai-E21 dsRNA	23.84	26.1	-2.262	0.2727	48	16	8.295	177
											control (intact) vs. tai-E23-24 dsRNA	23.84	27.38	-3.547	0.2794	48	15	12.69	177
											control (intact) vs. tai-E22-24 dsRNA	23.84	27.04	-3.199	0.2727	48	16	11.73	177
											control (intact) vs. tai fr #3 dsRNA dsRNA	23.84	28.63	-4.796	0.2611	48	18	18.37	177

## Sheet: Figure 2B
	Column N	Met dsRNA		ANOVA summary
	vs.	vs.		F	2.039
	Column M	control (intact)		P value	0.0992
				P value summary	ns
	Unpaired t test			Significant diff. among means (P < 0.05)?	No
	P value	0.4799		R squared	0.1115
	P value summary	ns
	Significantly different (P < 0.05)?	No
	One- or two-tailed P value?	Two-tailed		ANOVA table	Sum of Squares	df (degrees of freedom)	Mean Square	F (DFn, DFd)	P value
	t. df	t=0.7152, df=31		Treatment (between columns)	3.892	4	0.973	F (4, 65) = 2.039	P=0.0992
				Residual (within columns)	31.01	65	0.4772
	How big is the difference?			Total	34.91	69
	Mean of column M	23.83
	Mean of column N	24.02
	Difference between means (N - M) ± SEM	0.1902 ± 0.2659		Dunnett's multiple comparisons test	Mean Diff.	95.00% Confidence Interval of diff.	Below threshold?	Summary	Adjusted P Value
	95% confidence interval	-0.3521 to 0.7325		control (intact) vs. EcR fr #1 dsRNA	-0.275	-0.8552 to 0.3051	No	ns	0.6081
	R squared (eta squared)	0.01623		control (intact) vs. EcR fr #2 dsRNA	-0.506	-1.139 to 0.1267	No	ns	0.158
				control (intact) vs. usp fr #1 dsRNA	-0.07818	-0.7499 to 0.5935	No	ns	0.9961
	F test to compare variances			control (intact) vs. usp fr #2 dsRNA	-0.6183	-1.269 to 0.03236	No	ns	0.0678
	F. DFn. Dfd	1.033, 18, 13
	P value	0.9731		Test details	Mean 1	Mean 2	Mean Diff.	Standard Error of diff.	n1	n2	q	DF
	P value summary	ns		control (intact) vs. EcR fr #1 dsRNA	23.81	24.09	-0.275	0.2292	21	16	1.2	65
	Significantly different (P < 0.05)?	No		control (intact) vs. EcR fr #2 dsRNA	23.81	24.32	-0.506	0.25	21	12	2.024	65
				control (intact) vs. usp fr #1 dsRNA	23.81	23.89	-0.07818	0.2654	21	10	0.2946	65
				control (intact) vs. usp fr #2 dsRNA	23.81	24.43	-0.6183	0.2571	21	11	2.405	65

## Sheet: Figure 2C
	ANOVA summary										ANOVA summary
	F	8.506									F	0.8996
	P value	<0.0001									P value	0.4479
	P value summary	****									P value summary	ns
	Significant diff. among means (P < 0.05)?	Yes									Significant diff. among means (P < 0.05)?	No
	R squared	0.2883									R squared	0.05026
	ANOVA table	Sum of Squares	df (degrees of freedom)	Mean Square	F (DFn, DFd)	P value					ANOVA table	Sum of Squares	df (degrees of freedom)	Mean Square	F (DFn, DFd)	P value
	Treatment (between columns)	6.466	3	2.155	F (3, 63) = 8.506	P<0.0001					Treatment (between columns)	1.752	3	0.5839	F (3, 51) = 0.8996	P=0.4479
	Residual (within columns)	15.96	63	0.2534							Residual (within columns)	33.1	51	0.649
	Total	22.43	66								Total	34.85	54
	Dunnett's multiple comparisons test	Mean Diff.	95.00% Confidence Interval of diff.	Below threshold?	Summary	Adjusted P Value					Dunnett's multiple comparisons test	Mean Diff.	95.00% Confidence Interval of diff.	Below threshold?	Summary	Adjusted P Value
	control (intact) vs. anesthetized (in H2O)	-0.7431	-1.346 to -0.1402	Yes	*	0.0119					control (intact) vs. control (lacZ dsRNA)	0.4803	-0.3546 to 1.315	No	ns	0.3859
	control (intact) vs. sham	-0.362	-0.7913 to 0.06732	No	ns	0.1155					control (intact) vs. spo dsRNA	0.1432	-0.5214 to 0.8077	No	ns	0.9228
	control (intact) vs. CAex	-0.821	-1.242 to -0.4003	Yes	****	<0.0001					control (intact) vs. shd dsRNA	-0.0787	-0.8110 to 0.6536	No	ns	0.9891
	Test details	Mean 1	Mean 2	Mean Diff.	Standard Error of diff.	n1	n2	q	DF		Test details	Mean 1	Mean 2	Mean Diff.	Standard Error of diff.	n1	n2	q	DF
	control (intact) vs. anesthetized (in H2O)	23.33	24.07	-0.7431	0.2517	12	6	2.952	63		control (intact) vs. control (lacZ dsRNA)	24.03	23.55	0.4803	0.3423	18	8	1.403	51
	control (intact) vs. sham	23.33	23.69	-0.362	0.1793	12	23	2.02	63		control (intact) vs. spo dsRNA	24.03	23.89	0.1432	0.2725	18	17	0.5256	51
	control (intact) vs. CAex	23.33	24.15	-0.821	0.1757	12	26	4.674	63		control (intact) vs. shd dsRNA	24.03	24.11	-0.0787	0.3002	18	12	0.2621	51

## Sheet: Figure 2D
	ANOVA summary										ANOVA summary										ANOVA summary										ANOVA summary										ANOVA summary
	F	0.9089									F	1.804									F	0.3332									F	0.2583									F	2.594
	P value	0.4131									P value	0.1985									P value	0.719									P value	0.7742									P value	0.1237
	P value summary	ns									P value summary	ns									P value summary	ns									P value summary	ns									P value summary	ns
	Significant diff. among means (P < 0.05)?	No									Significant diff. among means (P < 0.05)?	No									Significant diff. among means (P < 0.05)?	No									Significant diff. among means (P < 0.05)?	No									Significant diff. among means (P < 0.05)?	No
	R squared	0.05375									R squared	0.1939									R squared	0.0198									R squared	0.01878									R squared	0.3416
	ANOVA table	Sum of Squares	df (degrees of freedom)	Mean Square	F (DFn, DFd)	P value					ANOVA table	Sum of Squares	df (degrees of freedom)	Mean Square	F (DFn, DFd)	P value					ANOVA table	Sum of Squares	df (degrees of freedom)	Mean Square	F (DFn, DFd)	P value					ANOVA table	Sum of Squares	df (degrees of freedom)	Mean Square	F (DFn, DFd)	P value					ANOVA table	Sum of Squares	df (degrees of freedom)	Mean Square	F (DFn, DFd)	P value
	Treatment (between columns)	0.8148	2	0.4074	F (2, 32) = 0.9089	P=0.4131					Treatment (between columns)	1.252	2	0.6262	F (2, 15) = 1.804	P=0.1985					Treatment (between columns)	0.3865	2	0.1933	F (2, 33) = 0.3332	P=0.7190					Treatment (between columns)	0.6049	2	0.3025	F (2, 27) = 0.2583	P=0.7742					Treatment (between columns)	2.913	2	1.456	F (2, 10) = 2.594	P=0.1237
	Residual (within columns)	14.34	32	0.4482							Residual (within columns)	5.206	15	0.3471							Residual (within columns)	19.14	33	0.58							Residual (within columns)	31.61	27	1.171							Residual (within columns)	5.615	10	0.5615
	Total	15.16	34								Total	6.458	17								Total	19.53	35								Total	32.22	29								Total	8.528	12
	Dunnett's multiple comparisons test	Mean Diff.	95.00% Confidence Interval of diff.	Below threshold?	Summary	Adjusted P Value					Dunnett's multiple comparisons test	Mean Diff.	95.00% Confidence Interval of diff.	Below threshold?	Summary	Adjusted P Value					Dunnett's multiple comparisons test	Mean Diff.	95.00% Confidence Interval of diff.	Below threshold?	Summary	Adjusted P Value					Dunnett's multiple comparisons test	Mean Diff.	95.00% Confidence Interval of diff.	Below threshold?	Summary	Adjusted P Value					Dunnett's multiple comparisons test	Mean Diff.	95.00% Confidence Interval of diff.	Below threshold?	Summary	Adjusted P Value
	aceton vs. anesthetized (CO2)	0.5722	-0.4526 to 1.597	No	ns	0.3463					control (intact) vs. 5 % EtOH	-0.7292	-1.738 to 0.2796	No	ns	0.1671					control (intact) vs. 0.4 % EtOH	-0.2609	-1.002 to 0.4806	No	ns	0.6362					control (intact) vs. 4 % EtOH	0.03297	-1.157 to 1.223	No	ns	0.9971					control (intact) vs. 5 % EtOH	-0.9792	-2.337 to 0.3791	No	ns	0.1603
	aceton vs. 0.4 ug methoprene	0.04697	-0.5468 to 0.6407	No	ns	0.9769					control (intact) vs. 0.9 ug 20E	-0.5708	-1.415 to 0.2732	No	ns	0.2011					control (intact) vs. 1 ng PonA	-0.1282	-0.8197 to 0.5632	No	ns	0.8777					control (intact) vs. 10 ng PonA	-0.2885	-1.356 to 0.7793	No	ns	0.7635					control (intact) vs. 1 ug MakiA	0.07917	-1.209 to 1.368	No	ns	0.9817
	Test details	Mean 1	Mean 2	Mean Diff.	Standard Error of diff.	n1	n2	q	DF		Test details	Mean 1	Mean 2	Mean Diff.	Standard Error of diff.	n1	n2	q	DF		Test details	Mean 1	Mean 2	Mean Diff.	Standard Error of diff.	n1	n2	q	DF		Test details	Mean 1	Mean 2	Mean Diff.	Standard Error of diff.	n1	n2	q	DF		Test details	Mean 1	Mean 2	Mean Diff.	Standard Error of diff.	n1	n2	q	DF
	aceton vs. anesthetized (CO2)	24.27	23.69	0.5722	0.4407	10	3	1.298	32		control (intact) vs. 5 % EtOH	23.94	24.67	-0.7292	0.4166	4	4	1.75	15		control (intact) vs. 0.4 % EtOH	24.4	24.66	-0.2609	0.3203	13	10	0.8145	33		control (intact) vs. 4 % EtOH	24.38	24.35	0.03297	0.5073	13	7	0.06499	27		control (intact) vs. 5 % EtOH	23.81	24.79	-0.9792	0.5299	4	4	1.848	10
	aceton vs. 0.4 ug methoprene	24.27	24.22	0.04697	0.2553	10	22	0.184	32		control (intact) vs. 0.9 ug 20E	23.94	24.51	-0.5708	0.3485	4	10	1.638	15		control (intact) vs. 1 ng PonA	24.4	24.53	-0.1282	0.2987	13	13	0.4292	33		control (intact) vs. 10 ng PonA	24.38	24.67	-0.2885	0.4551	13	10	0.6338	27		control (intact) vs. 1 ug MakiA	23.81	23.73	0.07917	0.5027	4	5	0.1575	10
