# Supplementary material for: Steroid receptor coactivator TAIMAN is a new modulator of insect circadian clock
Source: PLoS Genet. 2023 Sep 8;19(9):e1010924. doi: 10.1371/journal.pgen.1010924 (PMC10511111; doi:10.1371/journal.pgen.1010924)
Supplement: S5 Table — (XLSX) [file pgen.1010924.s006.xlsx]

## Sheet: Figure 4A
	ANOVA summary										Column AV	E75 fr #1 dsRNA day 8-14
	F	7.742									vs.	vs.
	P value	0.0011									Column AU	control (intact)
	P value summary	**
	Significant diff. among means (P < 0.05)?	Yes									Unpaired t test
	R squared	0.2197									P value	0.3723
											P value summary	ns
											Significantly different (P < 0.05)?	No
	ANOVA table	Sum of Squares	df (degrees of freedom)	Mean Square	F (DFn, DFd)	P value					One- or two-tailed P value?	Two-tailed
	Treatment (between columns)	6.505	2	3.253	F (2, 55) = 7,742	P=0.0011					t. df	t=0.9091, df=24
	Residual (within columns)	23.11	55	0.4201
	Total	29.61	57								How big is the difference?
											Mean of column AU	23.95
											Mean of column AV	24.3
	Dunnett's multiple comparisons test	Mean Diff.	95.00% Confidence Interval of diff.	Below threshold?	Summary	Adjusted P Value					Difference between means (AV - AU) ± SEM	0.3521 ± 0.3873
	control (intact) vs. E75 fr #1 dsRNA day 1-7	-0.1481	-0.6082 to 0.3121	No	ns	0.6887					95% confidence interval	-0.4472 to 1.151
	control (intact) vs. E75 fr #2 dsRNA day 1-7	-0.7988	-1.285 to -0.3130	Yes	***	0.0009					R squared (eta squared)	0.03329
	Test details	Mean 1	Mean 2	Mean Diff.	Standard Error of diff.	n1	n2	q	DF		F test to compare variances
	control (intact) vs. E75 fr #1 dsRNA day 1-7	23.72	23.87	-0.1481	0.2025	20	21	0.7312	55		F, DFn, Dfd	1.429, 9, 15
	control (intact) vs. E75 fr #2 dsRNA day 1-7	23.72	24.52	-0.7988	0.2138	20	17	3.736	55		P value	0.5202
											P value summary	ns
											Significantly different (P < 0.05)?	No

## Sheet: Figure 4B
	ANOVA summary
	F	3.037
	P value	0.0423
	P value summary	*
	Significant diff. among means (P < 0.05)?	Yes
	R squared	0.2113
	ANOVA table	Sum of Squares	df (degrees of freedom)	Mean Square	F (DFn, DFd)	P value
	Treatment (between columns)	3.608	3	1.203	F (3, 34) = 3,037	P=0,0423
	Residual (within columns)	13.46	34	0.396
	Total	17.07	37
	Dunnett's multiple comparisons test	Mean Diff.	95.00% Confidence Interval of diff.	Below threshold?	Summary	Adjusted P Value
	control (intact) vs. control (lacZ dsRNA)	0.1597	-0.5069 to 0.8263	No	ns	0.8921
	control (intact) vs. ab dsRNA	-0.6945	-1.405 to 0.01616	No	ns	0.0567
	control (intact) vs. yki dsRNA	-0.07987	-0.7905 to 0.6307	No	ns	0.9866
	Test details	Mean 1	Mean 2	Mean Diff.	Standard Error of diff.	n1	n2	q	DF
	control (intact) vs. control (lacZ dsRNA)	23.78	23.63	0.1597	0.2694	12	10	0.5928	34
	control (intact) vs. ab dsRNA	23.78	24.48	-0.6945	0.2872	12	8	2.418	34
	control (intact) vs. yki dsRNA	23.78	23.86	-0.07987	0.2872	12	8	0.2781	34

## Sheet: Figure 4C
	ANOVA summary										ANOVA summary
	F	1.828									F	2.343
	P value	0.1776									P value	0.1094
	P value summary	ns									P value summary	ns
	Significant diff. among means (P < 0.05)?	No									Significant diff. among means (P < 0.05)?	No
	R squared	0.1055									R squared	0.1073
	ANOVA table	Sum of Squares	df (degrees of freedom)	Mean Square	F (DFn, DFd)	P value					ANOVA table	Sum of Squares	df (degrees of freedom)	Mean Square	F (DFn, DFd)	P value
	Treatment (between columns)	2.137	2	1.068	F (2, 31) = 1,828	P=0,1776					Treatment (between columns)	0.7482	2	0.3741	F (2, 39) = 2,343	P=0,1094
	Residual (within columns)	18.11	31	0.5843							Residual (within columns)	6.227	39	0.1597
	Total	20.25	33								Total	6.976	41
	Dunnett's multiple comparisons test	Mean Diff.	95.00% Confidence Interval of diff.	Below threshold?	Summary	Adjusted P Value					Dunnett's multiple comparisons test	Mean Diff.	95.00% Confidence Interval of diff.	Below threshold?	Summary	Adjusted P Value
	control (intact) vs. control (lacZ dsRNA)	0.008333	-0.7187 to 0.7354	No	ns	0.9995					control (intact) vs. control (lacZ dsRNA)	0.2889	-0.04648 to 0.6243	No	ns	0.0992
	control (intact) vs. Hr51 dsRNA	-0.5648	-1.316 to 0.1861	No	ns	0.1619					control (intact) vs. Hr3 dsRNA	0.2639	-0.09183 to 0.6196	No	ns	0.1695
	Test details	Mean 1	Mean 2	Mean Diff.	Standard Error of diff.	n1	n2	q	DF		Test details	Mean 1	Mean 2	Mean Diff.	Standard Error of diff.	n1	n2	q	DF
	control (intact) vs. control (lacZ dsRNA)	23.92	23.91	0.008333	0.3121	15	10	0.0267	31		control (intact) vs. control (lacZ dsRNA)	24.03	23.74	0.2889	0.1459	15	15	1.98	39
	control (intact) vs. Hr51 dsRNA	23.92	24.48	-0.5648	0.3223	15	9	1.752	31		control (intact) vs. Hr3 dsRNA	24.03	23.76	0.2639	0.1548	15	12	1.705	39
