# Supplementary material for: Steroid receptor coactivator TAIMAN is a new modulator of insect circadian clock
Source: PLoS Genet. 2023 Sep 8;19(9):e1010924. doi: 10.1371/journal.pgen.1010924 (PMC10511111; doi:10.1371/journal.pgen.1010924)
Supplement: S6 Table — (XLSX) [file pgen.1010924.s007.xlsx]

## Sheet: Figure 7C
	ANOVA summary
	F	165
	P value	<0.0001
	P value summary	****
	Significant diff. among means (P < 0.05)?	Yes
	R squared	0.9116
	ANOVA table	Sum of Squares	df (degrees of freedom)	Mean Square	F (DFn, DFd)	P value
	Treatment (between columns)	67.49	3	22.5	F (3, 48) = 165.0	P<0.0001
	Residual (within columns)	6.545	48	0.1363
	Total	74.03	51
	Dunnett's multiple comparisons test	Mean Diff.	95.00% Confidence Interval of diff.	Below threshold?	Summary	Adjusted P Value
	control (intact) vs. control (lacZ dsRNA)	0.1206	-0.1857 to 0.4270	No	ns	0.6851
	control (intact) vs. tai fr #1 dsRNA	-2.607	-2.944 to -2.270	Yes	****	<0.0001
	control (intact) vs. tai fr #2 dsRNA	-1.891	-2.341 to -1.440	Yes	****	<0.0001
	Test details	Mean 1	Mean 2	Mean Diff.	Standard Error of diff.	n1	n2	q	DF
	control (intact) vs. control (lacZ dsRNA)	24.14	24.02	0.1206	0.1248	21	15	0.9664	48
	control (intact) vs. tai fr #1 dsRNA	24.14	26.75	-2.607	0.1374	21	11	18.97	48
	control (intact) vs. tai fr #2 dsRNA	24.14	26.03	-1.891	0.1837	21	5	10.29	48
